# Supplementary material for: Detection of IDH1 Mutations in Plasma Using BEAMing Technology in Patients with Gliomas
Source: Cancers (Basel). 2022 Jun 11;14(12):2891. doi: 10.3390/cancers14122891 (PMC9221506; doi:10.3390/cancers14122891)
Supplement: Supplementary file 1 [file cancers-14-02891-s001.zip]

Archive with 9 entries (8 files):
- SUPPLEMENTARY MATERIAL/
- SUPPLEMENTARY MATERIAL/.DS_Store
- __MACOSX/SUPPLEMENTARY MATERIAL/._.DS_Store
- SUPPLEMENTARY MATERIAL/Supplementary Material (NGS).xlsx
- __MACOSX/SUPPLEMENTARY MATERIAL/._Supplementary Material (NGS).xlsx
- SUPPLEMENTARY MATERIAL/FIGURE S1 CHRONOGRAM .pdf
- __MACOSX/SUPPLEMENTARY MATERIAL/._FIGURE S1 CHRONOGRAM .pdf
- SUPPLEMENTARY MATERIAL/Supplementary Material (BEAMing).xlsx
- __MACOSX/SUPPLEMENTARY MATERIAL/._Supplementary Material (BEAMing).xlsx
