# Supplementary material for: Detection of IDH1 Mutations in Plasma Using BEAMing Technology in Patients with Gliomas
Source: Cancers (Basel). 2022 Jun 11;14(12):2891. doi: 10.3390/cancers14122891 (PMC9221506; doi:10.3390/cancers14122891)
Supplement: Supplementary file 1 [file cancers-14-02891-s001.zip › SUPPLEMENTARY MATERIAL/Supplementary Material (NGS).xlsx]

## Sheet: Hoja1
hcsc code	Patient No.	Specimen	AAChange.refGene	DP_wt	DP_mut	DP	MAF	MAF
HCSC-07	1	Parafine	IDH1:NM_001282386:exon4:c.G395A:p.R132H,IDH1:NM_001282387:exon4:c.G395A:p.R132H,IDH1:NM_005896:exon4:c.G395A:p.R132H	1710	5	1715	0.002915	0.0029
HCSC-20	3	Parafine	IDH1:NM_001282386:exon4:c.G395A:p.R132H,IDH1:NM_001282387:exon4:c.G395A:p.R132H,IDH1:NM_005896:exon4:c.G395A:p.R132H	1086	182	1268	0.14353	14.3533
HCSC-25	4	Parafine	IDH1:NM_001282386:exon4:c.G395A:p.R132H,IDH1:NM_001282387:exon4:c.G395A:p.R132H,IDH1:NM_005896:exon4:c.G395A:p.R132H	1057	478	1535	0.3114	0.3114
HCSC-11	8	Parafine	IDH1:NM_001282386:exon4:c.C394G:p.R132G,IDH1:NM_001282387:exon4:c.C394G:p.R132G,IDH1:NM_005896:exon4:c.C394G:p.R132G	166	43	210	0.20476	20.4762
HCSC-17	9	Parafine	IDH1:NM_001282386:exon4:c.G395A:p.R132H,IDH1:NM_001282387:exon4:c.G395A:p.R132H,IDH1:NM_005896:exon4:c.G395A:p.R132H	662	538	1200	0,448333	44,83%
HCSC-17	9	Parafine	IDH1:NM_001282386:exon4:c.C394T:p.R132C,IDH1:NM_001282387:exon4:c.C394T:p.R132C,IDH1:NM_005896:exon4:c.C394T:p.R132C	1194	9	1203	0,007481	0,748%
HCSC-28	10	Parafine	IDH1:NM_001282386:exon4:c.G395A:p.R132H,IDH1:NM_001282387:exon4:c.G395A:p.R132H,IDH1:NM_005896:exon4:c.G395A:p.R132H	16	1	17	0.058824	0.0588
