# Supplementary material for: Detection of IDH1 Mutations in Plasma Using BEAMing Technology in Patients with Gliomas
Source: Cancers (Basel). 2022 Jun 11;14(12):2891. doi: 10.3390/cancers14122891 (PMC9221506; doi:10.3390/cancers14122891)
Supplement: Supplementary file 1 [file cancers-14-02891-s001.zip › SUPPLEMENTARY MATERIAL/Supplementary Material (BEAMing).xlsx]

## Sheet: Hoja1
SAMPLE ID	HISTOLOGIC GRADE	HISTOLOGIC TYPE	BEAMING Mutant Fraction (%)	BEAMING Call	Position	Analysis Date	Total DNA Amount (GE)	Gene	Mutation	Single Beads	Percent Extended	Mutant Beads	Wildtype Beads
Patient 1-T1	IV	GLIOBLASTOMA	0.009	NMD	0009A_C08	21-Dec-2018	21585	IDH1	g395a	451069	20.4	9	91871
Patient 1-T2	IV	GLIOBLASTOMA	0.011	NMD	0009A_A02	21-Dec-2018	21237	IDH1	g395a	459520	20.21	11	92707
Patient 1-T3	IV	GLIOBLASTOMA	0.071	MD	0003A_D02	21-Dec-2018	12165	IDH1	g395a	625467	15.83	71	98664
Patient 2-T1	IV	GLIOBLASTOMA	0.006	NMD	0003A_G02	21-Dec-2018	36158	IDH1	g395a	449076	22.48	7	100759
Patient 2-T2	IV	GLIOBLASTOMA	0.02	NMD	0006A_A08	21-Dec-2018	74380	IDH1	g395a	402689	23.4	19	94042
Patient 2-T3	IV	GLIOBLASTOMA	0.016	NMD	0006A_D02	21-Dec-2018	122415	IDH1	g395a	364762	25.45	15	92640
Patient 2-T4	IV	GLIOBLASTOMA	0.005	NMD	0003A_A08	21-Dec-2018	142888	IDH1	g395a	394929	25.85	6	101907
Patient 2-T5	IV	GLIOBLASTOMA	0.002	NMD	0003A_C02	21-Dec-2018	40097	IDH1	g395a	366246	28.24	3	103231
Patient 2-T6	IV	GLIOBLASTOMA	0.005	NMD	0006A_C02	21-Dec-2018	89107	IDH1	g395a	347308	27.26	5	94516
Patient 3-T1	III	ASTROCYTOMA	0.004	NMD	0009A_C02	21-Dec-2018	4054	IDH1	g395a	577211	11.74	3	67639
Patient 3-T2	III	ASTROCYTOMA	0.011	NMD	0003A_F02	21-Dec-2018	6523	IDH1	g395a	694976	13.79	11	95588
Patient 3-T4	III	ASTROCYTOMA	0.011	NMD	0006A_E02	21-Dec-2018	6107	IDH1	g395a	663014	12.22	9	80877
Patient 3-T5	III	ASTROCYTOMA	0.002	NMD	0006A_E08	21-Dec-2018	8074	IDH1	g395a	620016	13.41	2	82974
Patient 3-T6	III	ASTROCYTOMA	0.011	NMD	0003A_E08	21-Dec-2018	5579	IDH1	g395a	632948	15.61	11	98597
Patient 3-T7	III	ASTROCYTOMA	0.008	NMD	0006A_A02	21-Dec-2018	11866	IDH1	g395a	683155	11.93	7	81354
Patient 4-T1	IV	GLIOBLASTOMA	0.377	MD	0009A_D02	21-Dec-2018	16383	IDH1	g395a	512447	16.75	324	85255
Patient 4-T2	IV	GLIOBLASTOMA	0.004	NMD	0009A_B02	21-Dec-2018	15424	IDH1	g395a	489733	18.75	4	91694
Patient 4-T3	IV	GLIOBLASTOMA	0.005	NMD	0003A_B08	21-Dec-2018	15842	IDH1	g395a	498070	20.18	6	100278
Patient 4-T4	IV	GLIOBLASTOMA	0.002	NMD	0006A_B02	21-Dec-2018	8451	IDH1	g395a	488405	18.98	2	92549
Patient 4-T5	IV	GLIOBLASTOMA	0.008	NMD	0006A_F02	21-Dec-2018	4934	IDH1	g395a	715232	10.01	6	71553
Patient 4-T6	IV	GLIOBLASTOMA	0.008	NMD	0006A_G02	21-Dec-2018	30586	IDH1	g395a	624288	14.87	8	92688
Patient 4-T7	IV	GLIOBLASTOMA	0.009	NMD	0003A_B02	21-Dec-2018	31264	IDH1	g395a	423402	25.61	10	108205
Patient 5-T1	IV	GLIOBLASTOMA	0.01	NMD	0009A_H02	21-Dec-2018	9730	IDH1	g395a	490435	18.75	10	91824
Patient 6-T1	III	ASTROCYTOMA	0.016	NMD	0009A_F02	21-Dec-2018	9145	IDH1	g395a	472280	11.68	9	55019
Patient 6-T2	III	ASTROCYTOMA	0.005	NMD	0003A_E02	21-Dec-2018	4394	IDH1	g395a	712797	9.88	4	70138
Patient 7-T1	II	ASTROCYTOMA	0.005	NMD	0009A_A08	21-Dec-2018	7805	IDH1	g395a	686023	11.65	4	79811
Patient 7-T2	II	ASTROCYTOMA	0.014	NMD	0009A_D08	21-Dec-2018	18145	IDH1	g395a	514244	17.81	13	91442
Patient 7-T3	II	ASTROCYTOMA	0.004	NMD	0012A_A02	21-Dec-2018	14272	IDH1	g395a	714723	17.63	6	125759
Patient 8-T1	IV	ASTROCYTOMA	0.007	NMD	0006A_D08	21-Dec-2018	18944	IDH1	g395a	514751	19.34	7	99115
Patient 9-T1	II	OLIGODENDROGLIOMA	0.009	NMD	0003A_C08	21-Dec-2018	6389	IDH1	g395a	567158	17.35	9	98177
Patient 9-T2	II	OLIGODENDROGLIOMA	0.025	MD	0006A_H02	21-Dec-2018	4336	IDH1	c394t	681131	10.87	19	73921
Patient 9-T3	II	OLIGODENDROGLIOMA	0.008	NMD	0003A_A02	21-Dec-2018	17566	IDH1	g395a	400612	26.07	9	104206
Patient 10-T1	II	ASTROCYTOMA	0.007	NMD	0006A_C08	21-Dec-2018	22591	IDH1	g395a	478434	19.5	7	93157
